# Supplementary material for: Bioengineering the Antimicrobial Activity of Yeast by Recombinant Thanatin Production
Source: Antibiotics (Basel). 2023 Dec 12;12(12):1719. doi: 10.3390/antibiotics12121719 (PMC10741026; doi:10.3390/antibiotics12121719)
Supplement: Supplementary file 1 [file antibiotics-12-01719-s001.zip]

Archive with 1 entries (1 files):
- antibiotics-2767368-supplementary.pdf
